# Supplementary material for: Lunar chronology model with the Chang’e-6 farside samples and implications for the early impact history
Source: Sci Adv. 2026 Feb 4;12(6):eady9265. doi: 10.1126/sciadv.ady9265 (PMC12871470; doi:10.1126/sciadv.ady9265)
Supplement: Supplementary file 2 — Code S1 [file sciadv.ady9265_code_s1.zip]

Archive with 1 entries (1 files):
- ady9265_code_s1.py
