# Supplementary material for: Lunar chronology model with the Chang’e-6 farside samples and implications for the early impact history
Source: Sci Adv. 2026 Feb 4;12(6):eady9265. doi: 10.1126/sciadv.ady9265 (PMC12871470; doi:10.1126/sciadv.ady9265)
Supplement: Supplementary file 2 — Code S1 [file sciadv.ady9265_code_s1.zip › ady9265_code_s1.py]

import matplotlib.pyplot as plt
import numpy as np
from scipy.optimize import least_squares
from scipy.stats import norm
import scipy.stats as stats
from scipy.integrate import cumulative_trapezoid
import os

# this is the calibration points used in the research
tdata_Hie = np.array([3.922, 3.752, 3.578, 3.281, 3.242, 3.382, 3.328, 0.80, 0.109,
                      0.0503, 0.0260, 2.030, 2.807, 4.250], dtype=np.float64)
var_Hie_t = np.array([0.012, 0.007, 0.009, 0.012, 0.013, 0.014, 0.021, 0.015, 0.004,
                      0.0008, 0.0008, 0.004, 0.003, 0.005], dtype=np.float64)
cdata_Hie = np.array([3.82e-2, 1.06e-2, 6.64e-3, 2.23e-3, 2.34e-3, 4.32e-3, 2.54e-3,
                      6.68e-4, 7.12e-5, 3.90e-5, 2.1e-5, 1.74e-3, 2.08e-3, 3.69e-1],
                     dtype=np.float64)
var_Hie_c = np.array([1.07e-2, 0.21e-2, 0.561e-3, 0.12e-3, 0.05e-3, 0.01e-3, 0.08e-3, 0.048e-4, 0.063e-5,
                      0.043e-5, 0.5e-5, 0.022e-3, 0.13e-3, 0.48e-1], dtype=np.float64)
# 将SPA的年龄改为4.33 Ga
tdata_SPA = np.array([3.922, 3.752, 3.578, 3.281, 3.242, 3.382, 3.328, 0.80, 0.109,
                      0.0503, 0.0260, 2.030, 2.807, 4.33], dtype=np.float64)
var_SPA_t = np.array([0.012, 0.007, 0.009, 0.012, 0.013, 0.014, 0.021, 0.015, 0.004,
                      0.0008, 0.0008, 0.004, 0.003, 0.01], dtype=np.float64)


# this is the calibration points used in Neukum (1983)
tdata_all = np.array([4.35, 4.10, 3.91, 3.90, 3.91, 3.70, 3.72, 3.53, 3.28, 3.18, 3.40, 3.30, 0.85, 0.109,
                      0.05, 0.026, 0.375], dtype=np.float64)
variance_Age = np.array([0.1, 0.1, 0.1, 0.1, 0.1, 0.1, 0.1, 0.05, 0.1, 0.1, 0.04, 0.1, 0.2, 0.004, 0.0014,
                         0.0008, 0.075], dtype=np.float64)
cdata_all = np.array([3.6e-1, 1.2e-1, 3.5e-2, 3.4e-2, 3.7e-2, 1.0e-2, 9.0e-3, 6.4e-3, 3.2e-3, 3.6e-3,
                      3.3e-3, 3.0e-3, 1.3e-3, 9.0e-5, 4.4e-5, 2.1e-5, 3.6e-4], dtype=np.float64)
variance_N1 = np.array([1.1e-1, 0.4e-1, 0.5e-2, 0.7e-2, 0.7e-2, 0.3e-2, 1.8e-3, 2.0e-3, 1.1e-3, 1.1e-3,
                        1.0e-3, 0.6e-3, 0.3e-3, 1.8e-5, 1.1e-5, 0.5e-5, 1.1e-4], dtype=np.float64)

# calculate the ratio (i.e., factor) of N20 / N1; first provide the coefficients of Neukum (1983) PF
a_coef = np.array([-3.6269, 0.4366, 0.7935, 0.0865, -0.2649, -0.0664, 0.0379, 0.0106, -0.0022, -5.180e-4, 3.97e-5],
                  dtype=np.float64)
factor = 0.0
log20 = np.log10(20)
for i in range(len(a_coef)):
    factor = factor + a_coef[i] * log20 ** (i + 1)
factor = 10 ** factor


# Function
def LHB(p, x):
    a, b, c = p
    return a * np.exp(b * (x - c) ** 2)


# Function to fit
def ResLHB(p, y, x):
    # return (y - Numf(p, x)) / np.sqrt(y)
    return (y - LHB(p, x)) / y


def N20_LHB(t_age):
    x_N = [5.44e-14, 6.93, 8.38e-4]
    data = np.array([[4.0, x_N[0] * x_N[1] * np.exp(x_N[1] * 4.0) + x_N[2]],
                     [3.980519480519481, 0.0006468607661546334],
                     [3.9707792207792214, 0.0010642092440647257],
                     [3.9610389610389616, 0.0017508270317357268],
                     [3.9512987012987018, 0.0030653952950565333],
                     [3.941558441558442, 0.005366976945540482],
                     [3.9269480519480524, 0.0088296999554941],
                     [3.9074675324675328, 0.012052609368708438],
                     [3.8879870129870135, 0.012052609368708438],
                     [3.8733766233766236, 0.007796360130405245],
                     [3.858766233766234, 0.004738879609717661],
                     [3.8441558441558445, 0.0025433457613046506],
                     [3.839285714285715, 0.0016451905877536642],
                     [3.824675324675325, 0.001000000000000001],
                     [3.824675324675325, 0.0006468607661546334],
                     [3.8100649350649354, 0.0003931828755705774],
                     [3.8051948051948057, 0.00023898925662310528],
                     [3.8051948051948057, 0.00016451905877536642],
                     [3.8, x_N[0] * x_N[1] * np.exp(x_N[1] * 3.8) + x_N[2]]]
                    )

    plsq_lhb = least_squares(ResLHB, [1e-5, -5, 4], args=(data[:, 1], data[:, 0]), ftol=1e-15)
    # Calculate the impact rate between 3.5 Ga and 4.5 Ga
    N20 = np.zeros_like(t_age)
    for i in range(len(t_age)):
        t_c = t_age[i]

        if t_c <= 3.8 or t_c >= 3.98:
            temp = x_N[0] * x_N[1] * np.exp(x_N[1] * t_c) + x_N[2]
            N20[i] = temp * factor
        else:
            N20[i] = LHB(plsq_lhb['x'], t_c)

    return N20


def N20_Morbidelli(t_age):
    N20 = np.zeros_like(t_age)
    for i in range(len(t_age)):
        t_c = t_age[i]
        if t_c < 4.1:
            N20[i] = 2.7e-16 * np.exp(6.93 * t_c) + 5.9e-7
        else:
            N20[i] = 2.5e-2 * np.exp(-((4.5 - t_c) / 0.003) ** 0.34)
    return N20


def Flux(p, x):
    a, b, c = p
    return a * b * np.exp(b * x) + c


def Numf(p, x):
    a, b, c = p
    return a * (np.exp(b * x) - 1) + c * x


def ResNumf(p, y, x):
    # return (y - Numf(p, x)) / np.sqrt(y)
    return (y - Numf(p, x)) / y
    # return y - Numf(p, x)
    # res = np.log(Numf(p,x)) - np.log(y)
    # return res
    # return Numf(p,x)-y


def modelN(x, a, b, c):
    return a * (np.exp(b * x) - 1) + c * x


def modelG(x, a, b, c):
    Ga = np.exp(b * x) - 1
    Gb = a * b * np.exp(b * x)
    Gc = x
    return [Ga, Gb, Gc]


#
def prediction_variance(x, popt, pcov, model_func):
    #
    X = np.vstack([model_func(*popt, x)]).T
    #
    var = np.dot(np.dot(X, pcov), X.T)
    return var


def Bisection(p, y):
    tl = 0.0
    tr = 5.0
    eps = 1e-10
    err = 1.0

    while err > eps:
        t0 = (tl + tr) * 0.5
        Nt = Numf(p, t0)
        if Nt > y:
            tr = t0
        else:
            tl = t0
        err = abs(Nt - y)
    return t0


if __name__ == '__main__':
    # 获取当前工作目录
    current_dir = os.getcwd()

    # 获取上一级目录
    parent_dir = os.path.dirname(current_dir)

    # 定义结果文件夹路径
    result_dir = os.path.join(parent_dir, 'results')

    # 创建结果文件夹（如果不存在）用来存放结果图
    if not os.path.exists(result_dir):
        os.makedirs(result_dir)

    fontsize = 16

    x_N = [5.44e-14, 6.93, 8.38e-4]

    fig, ax = plt.subplots(1, 1, figsize=(8, 8))
    ax.set_xlim(4.5, 0.001)
    ax.set_ylim(1.0e-5, 1)

    # 首先将正面的控制点及误差画出来--注意，此时也需要拟合，并非Neukum的CF
    ax.errorbar(tdata_Hie[:-2], cdata_Hie[:-2], xerr=var_Hie_t[:-2], yerr=var_Hie_c[:-2], fmt='o', c='b',
                markersize=2, label='Nearside')
    ax.errorbar(tdata_Hie[-2:], cdata_Hie[-2:], xerr=var_Hie_t[-2:], yerr=var_Hie_c[-2:], fmt='o', c='r',
                markersize=2, label='Farside')
    ax.set_yscale('log')
    xi = np.linspace(0, np.max(tdata_all), 100)

    plsq_x0 = least_squares(ResNumf, x_N, args=(cdata_Hie[:-2], tdata_Hie[:-2]), ftol=1e-15)

    residuals = ResNumf(plsq_x0['x'], cdata_Hie[:-2], tdata_Hie[:-2])
    print("New coefficients:", plsq_x0['x'])

    w_statistic, p_value = stats.shapiro(residuals)
    print("Shapiro-Wilk Test Statistic:", w_statistic)
    print("p-value:", p_value)
    alpha = 0.05  # Significance level

    if p_value < alpha:
        print("Reject the null hypothesis: The data is not normally distributed.")
    else:
        print("Fail to reject the null hypothesis: The data is normally distributed.")

    # Next to derive the 95% confidence interval; first to obtain the mean of the error
    miu = np.sum(residuals) / len(residuals)
    errors = residuals - miu
    rss = np.sum(np.square(errors))
    # obtain the square of the standard error
    rss = rss / (len(residuals) - 1)
    rs = np.sqrt(rss)

    # calculate the probability
    confidence_level = 0.95
    alpha = 1 - confidence_level
    z_score = norm.ppf(1 - alpha / 2)

    xi = np.linspace(0, 4.3, 100)
    fi = Numf(plsq_x0['x'], xi)
    fi_Neukum = Numf(x_N, xi)
    x_N_Yue = [1.089e-13, 6.757, 7.66e-4]
    fi_Yue = Numf(x_N_Yue, xi)

    ci_lower = fi / (1 + z_score * rs)
    ci_upper = fi / (1 - z_score * rs)

    ax.plot(xi, fi, 'b-', label='fitted with lunar nearside samples')
    # ax.plot(xi, fi_Neukum, 'k--', label='Neukum (1983) CF')
    # ax.plot(xi, fi_Yue, 'r--', label='Yue et al. (2022) CF')
    ax.set_ylabel('N$_{1}$ (km$\t{^{-2}}$)', fontsize=fontsize)
    ax.set_xlabel('Age (Ga)', fontsize=fontsize)
    ax.fill_between(xi, ci_lower, ci_upper, color='blue', alpha=0.2, label='95% Confidence Interval')

    plt.legend(loc='best', fontsize=fontsize)
    plt.xticks(fontsize=fontsize)
    plt.yticks(fontsize=fontsize)

    FigS3 = os.path.join(result_dir, 'FigS3_Consistence.png')
    plt.savefig(FigS3, bbox_inches='tight', dpi=300)
    plt.close(fig)

    # # ------------------------------------------------------------------------
    # # 这里我们用Neukum的原始数据进行分析
    # fig, ax = plt.subplots(1, 1, figsize=(8, 8))
    # ax.set_xlim(4.5, 0.001)
    # ax.set_ylim(1.0e-5, 1)
    # ax.errorbar(tdata_all, cdata_all, xerr=variance_Age, yerr=variance_N1, fmt='o', c='b',
    #             markersize=2, label='Neukum')
    # ax.errorbar(tdata_Hie[-2:], cdata_Hie[-2:], xerr=var_Hie_t[-2:], yerr=var_Hie_c[-2:], fmt='o', c='r',
    #             markersize=2, label='Farside')
    # ax.set_yscale('log')
    # xi = np.linspace(0, np.max(tdata_all), 100)
    #
    # plsq_x0 = least_squares(ResNumf, x_N, args=(cdata_all, tdata_all), ftol=1e-15)
    #
    # plsq_x0['x'] = x_N
    # residuals = ResNumf(plsq_x0['x'], cdata_all, tdata_all)
    # print("Neukum coefficients:", plsq_x0['x'])
    #
    # w_statistic, p_value = stats.shapiro(residuals)
    # print("Shapiro-Wilk Test Statistic:", w_statistic)
    # print("p-value:", p_value)
    # alpha = 0.05  # Significance level
    #
    # if p_value < alpha:
    #     print("Reject the null hypothesis: The data is not normally distributed.")
    # else:
    #     print("Fail to reject the null hypothesis: The data is normally distributed.")
    #
    # # Next to derive the 95% confidence interval; first to obtain the mean of the error
    # miu = np.sum(residuals) / len(residuals)
    # errors = residuals - miu
    # rss = np.sum(np.square(errors))
    # # obtain the square of the standard error
    # rss = rss / (len(residuals) - 1)
    # rs = np.sqrt(rss)
    #
    # # calculate the probability
    # confidence_level = 0.95
    # alpha = 1 - confidence_level
    # z_score = norm.ppf(1 - alpha / 2)
    #
    # xi = np.linspace(0, 4.3, 100)
    # fi = Numf(plsq_x0['x'], xi)
    #
    # ci_lower = fi / (1 + z_score * rs)
    # ci_upper = fi / (1 - z_score * rs)
    #
    # ax.plot(xi, fi, 'b-', label='fitted with Neukum points')
    # ax.set_ylabel('N$_{1}$ (km$\t{^{-2}}$)', fontsize=fontsize)
    # ax.set_xlabel('Age (Ga)', fontsize=fontsize)
    # ax.fill_between(xi, ci_lower, ci_upper, color='blue', alpha=0.2, label='95% Confidence Interval')
    #
    # plt.legend(loc='best', fontsize=fontsize)
    # plt.xticks(fontsize=fontsize)
    # plt.yticks(fontsize=fontsize)
    #
    # FigS4 = os.path.join(result_dir, 'Neukum_Consistence.png')
    # plt.savefig(FigS4, bbox_inches='tight', dpi=300)
    # plt.close(fig)

    # next to fit with all of the data sets
    fig, ax = plt.subplots(1, 2, figsize=(16, 8))
    ax[0].set_xlim(4.5, 0.001)
    ax[0].set_ylim(1.0e-5, 1)
    ax[0].set_yscale('log')
    plsq_x1 = least_squares(ResNumf, x_N, args=(cdata_Hie, tdata_Hie), ftol=1e-15)
    fi = Numf(plsq_x1['x'], xi)
    ax[0].plot(xi, fi, 'r-', label='fitted with all samples')
    residuals = ResNumf(plsq_x1['x'], cdata_Hie, tdata_Hie)
    miu = np.sum(residuals) / len(residuals)
    errors = residuals - miu
    rss = np.sum(np.square(errors))
    # obtain the square of the standard error
    rss = rss / (len(residuals) - 1)
    rs = np.sqrt(rss)
    ci_lower = fi / (1 + z_score * rs)
    ci_upper = fi / (1 - z_score * rs)

    ax[0].fill_between(xi, ci_lower, ci_upper, color='blue', alpha=0.2, label='95% Confidence Interval')
    ax[0].errorbar(tdata_Hie[:-2], cdata_Hie[:-2], xerr=var_Hie_t[:-2], yerr=var_Hie_c[:-2], fmt='o', c='k',
                   markersize=3, label='nearside samples')
    ax[0].errorbar(tdata_Hie[-2:], cdata_Hie[-2:], xerr=var_Hie_t[-2:], yerr=var_Hie_c[-2:], fmt='o', c='r',
                   markersize=3, label='CE-6 samples')
    ax[0].set_ylabel('N$_{1}$ (km$\t{^{-2}}$)', fontsize=fontsize)
    ax[0].set_xlabel('Age (Ga)', fontsize=fontsize)
    # ax.scatter(tdata_all, cdata_all, marker='+', color='blue', label='data sets with all samples')
    ax[0].legend(loc='best', fontsize=fontsize)
    ax[0].tick_params(axis='x', labelsize=fontsize)
    ax[0].tick_params(axis='y', labelsize=fontsize)
    ax[0].text(4, 3e-5, 'a', fontsize=fontsize)

    ax[1].set_xlim(4.5, 0.001)

    N1 = np.power(10, np.linspace(-5, 0, 500))
    # second search the age from the N1

    Age_Neukum = np.zeros(len(N1))
    Age_New = np.zeros(len(N1))
    Age_Diff = np.zeros(len(N1))
    for i in range(len(N1)):
        Age_Neukum[i] = Bisection(x_N, N1[i])
        Age_New[i] = Bisection(plsq_x1['x'], N1[i])
        Age_Diff[i] = Age_New[i] - Age_Neukum[i]

    # plot the age difference with respect to Neukum (1983)
    ax[1].plot(Age_Neukum, Age_Diff, c='b')
    ax[1].axhline(y=0, color='k', linestyle='--')
    ax[1].set_xlabel('Age (Ga)', fontsize=fontsize)
    ax[1].set_ylabel('Age Difference (Ga)', fontsize=fontsize)
    ax[1].text(4, -0.022, 'b', fontsize=fontsize)
    # plt.legend(loc='best', fontsize=14)
    plt.xticks(fontsize=fontsize)
    plt.yticks(fontsize=fontsize)
    Fig1 = os.path.join(result_dir, 'Fig1_New_and_Difference.png')
    plt.savefig(Fig1, bbox_inches='tight', dpi=300)
    plt.close(fig)

    # finally to compare the impact flux
    #    new impact flux
    fig, ax = plt.subplots(1, 2, figsize=(16, 8))
    ax[0].set_xlim(4.5, 0.001)
    ax[0].set_ylim(1.0e-4, 1e+1)
    ax[0].set_yscale('log')
    Flux_New = Flux(plsq_x1['x'], xi)
    Flux_Neukum = Flux(x_N, xi)
    ax[0].plot(xi, Flux_New, c='r', label='This study')
    ax[0].plot(xi, Flux_Neukum, c='b', label='Neukum (1983)')
    ax[0].set_xlabel('Age (Ga)', fontsize=fontsize)
    ax[0].set_ylabel('Cumulative cratering rate (km$\t{^{-2}}$ Ga$\t{^{-1}}$)', fontsize=fontsize)
    ax[0].legend(loc='best', fontsize=fontsize)
    ax[0].tick_params(axis='x', labelsize=fontsize)
    ax[0].tick_params(axis='y', labelsize=fontsize)
    ax[0].text(4, 3, 'a', fontsize=fontsize)

    Flux_diff = Flux_New - Flux_Neukum
    ax[1].set_xlim(4.5, 0.001)
    ax[1].plot(xi, Flux_diff, c='b')
    ax[1].axhline(y=0, color='k', linestyle='--')
    ax[1].set_xlabel('Age (Ga)', fontsize=fontsize)
    ax[1].set_ylabel('Cumulative cratering rate difference (km$\t{^{-2}}$ Ga$\t{^{-1}}$)', fontsize=fontsize)
    ax[1].text(4, 0.67, 'b', fontsize=fontsize)

    ax[1].tick_params(axis='x', labelsize=fontsize)
    ax[1].tick_params(axis='y', labelsize=fontsize)
    Fig2 = os.path.join(result_dir, 'Fig2_Impact flux.png')
    plt.savefig(Fig2, bbox_inches='tight', dpi=300)
    plt.close(fig)

    # finally compare the N20
    fig, ax = plt.subplots(1, 1, figsize=(6.5, 8))
    ax.set_xlim(4.5, 3.5)
    ax.set_ylim(1.0e-6, 1e-2)
    ax.set_yscale('log')
    # first to derive dN20/dt with the new CF

    # obtain the N20
    xi_N20 = np.linspace(3.5, 4.5, 1000)
    N20_New = factor * Numf(plsq_x1['x'], xi_N20)
    ax.plot(xi_N20, N20_New, c='r', label='This study')
    # plot the result from Morbidelli et al. (2012)
    dN20 = N20_Morbidelli(xi_N20)
    init = Numf(np.array([2.7e-16 / 6.93, 6.93, 5.9e-7]), 3.5)
    N20_Mor = cumulative_trapezoid(dN20, xi_N20)
    N20_Mor += init

    ax.errorbar(tdata_Hie[:-2], factor * cdata_Hie[:-2], xerr=var_Hie_t[:-2], yerr=factor * var_Hie_c[:-2], fmt='o',
                c='k',
                markersize=3, label='Apollo Samples')
    ax.errorbar(tdata_Hie[-2:], factor * cdata_Hie[-2:], xerr=var_Hie_t[-2:], yerr=factor * var_Hie_c[-2:],
                fmt='o', c='r', markersize=3, label='SPA Sample')
    ax.plot(xi_N20[:-1], N20_Mor, c='b', label='Morbidelli')

    # below to normalize the Morbidelli to the new curve
    idx_a = np.searchsorted(xi_N20, 4.1, side='left')
    # to obtain the average factor between new CF and Morbidelli
    count = 0
    scale = 0.0
    for i in range(idx_a):
        scale += N20_New[i] / N20_Mor[i]
        count += 1
    scale = scale / count
    ax.plot(xi_N20[:-1], N20_Mor * scale, linestyle='--', color='blue', label='Scaled_Morbidelli')

    init_LHB = Numf(x_N, 3.5) * factor
    dN20_LHB = N20_LHB(xi_N20)
    N20_Greg = cumulative_trapezoid(dN20_LHB, xi_N20)
    N20_Greg += init_LHB

    ax.plot(xi_N20[:-1], N20_Greg, linestyle='--', color='c', label='LHB')

    # check if it is correct
    # N20_check = np.array([[4.485809682804675, 0.002883568771754245],
    #                       [4.480801335559265, 0.0026612587845646707],
    #                       [4.460767946577629, 0.002495815879443463],
    #                       [4.435726210350584, 0.0023033998699410873],
    #                       [4.410684474123539, 0.0020259102841503683],
    #                       [4.370617696160267, 0.0017818497487069856],
    #                       [4.330550918196995, 0.0016183007427235307],
    #                       [4.30550918196995, 0.0014463678031895462],
    #                       [4.265442404006678, 0.0013564512221259737],
    #                       [4.225375626043405, 0.0012927015151600585],
    #                       [4.185308848080133, 0.001212337931068537],
    #                       [4.150250417362271, 0.0011740495087318229],
    #                       [4.105175292153589, 0.0011188722115874222],
    #                       [4.060100166944908, 0.0010835356518046938],
    #                       [4.025041736227045, 0.0010493151019150943],
    #                       [3.974958263772955, 0.0010493151019150943],
    #                       [3.94991652754591, 0.0009684176982708385],
    #                       [3.9198664440734556, 0.0008517528371356115],
    #                       [3.9148580968280466, 0.0007491425413475529],
    #                       [3.8998330550918197, 0.0006279273616641042],
    #                       [3.8948247078464107, 0.0005263254317625473],
    #                       [3.8848080133555927, 0.0004272302751977829],
    #                       [3.8797996661101837, 0.0003358399868097107],
    #                       [3.8747913188647747, 0.00025979700872256497],
    #                       [3.8697829716193657, 0.00020752631321450596],
    #                       [3.8647746243739567, 0.000136737772786522],
    #                       [3.8647746243739567, 0.00010080552146372964],
    #                       [3.8597662771285473, 0.00008052363005985822],
    #                       [3.8597662771285473, 0.00006229096904082136],
    #                       [3.8497495826377293, 0.00004592201180901477],
    #                       [3.8397328881469113, 0.00003552406434932417],
    #                       [3.8297161936560933, 0.00002792499032747912],
    #                       [3.8146911519198663, 0.00002160204037822415],
    #                       [3.7846410684474123, 0.000016444772682275914],
    #                       [3.7295492487479134, 0.000012518750258625293],
    #                       [3.664440734557596, 0.000009082139186527181],
    #                       [3.6043405676126876, 0.000006913870716665491],
    #                       [3.5242070116861433, 0.000005015894947113181],
    #                       [3.4040066777963274, 0.000003757620287812717],
    #                       [3.2437395659432386, 0.0000029067965371321247]])
    # ax.scatter(N20_check[:, 0], N20_check[:, 1], c='b', label='Greg')
    # ax.plot(N20_check[:, 0], N20_check[:, 1],linestyle = '--', color = 'c', label = 'GREG')
    # ax.errorbar(3.866, factor * 1.61e-1, xerr=0.01, yerr=factor * 1.61e-1/np.sqrt(35),
    #             fmt='o', c='c', markersize=3, label='Apollo crater')
    plt.legend(loc='best', fontsize=fontsize)
    ax.set_xlabel('Age (Ga)', fontsize=fontsize)
    ax.set_ylabel('Cumulative crater frequency (km$\t{^{-2}}$)', fontsize=fontsize)
    plt.xticks(fontsize=fontsize)
    plt.yticks(fontsize=fontsize)

    Fig3 = os.path.join(result_dir, 'Fig3_N20_compare.png')

    plt.savefig(Fig3, bbox_inches='tight', dpi=300)
    plt.close(fig)

    # 下面增加几个附加图，主要是和前人结果对比
    # （1）正面拟合结果和正面拟合结果进行对比
    fig, ax = plt.subplots(1, 1, figsize=(8, 8))
    ax.set_xlim(4.5, 0.001)
    ax.set_ylim(1.0e-5, 1)
    ax.set_yscale('log')
    xi = np.linspace(0, np.max(tdata_all), 100)
    fi = Numf(plsq_x0['x'], xi)
    fi_Neukum = Numf(x_N, xi)
    x_N_Yue = [1.089e-13, 6.757, 7.66e-4]
    fi_Yue = Numf(x_N_Yue, xi)
    x_N_Werner = [2.9e-14, 6.71, 6.9e-4]
    fi_Werner = Numf(x_N_Werner, xi)
    x_N_Marchi = [1.23e-15, 7.85, 1.30e-3]
    fi_Marchi = Numf(x_N_Marchi, xi)
    x_N_Le = [1.893e-26, 14.44, 7.960e-4]
    fi_Le = Numf(x_N_Le, xi)
    ax.plot(xi, fi, 'r-', label='fitted with lunar nearside samples')
    ax.plot(xi, fi_Neukum, 'g--', label='Neukum (1983)')
    ax.plot(xi, fi_Marchi, 'm--', label='Marchi et al. (2009)')
    ax.plot(xi, fi_Le, 'k--', label='Le Feuvre and Wieczorek (2011)')
    ax.plot(xi, fi_Yue, 'b--', label='Yue et al. (2022)')
    ax.plot(xi, fi_Werner, 'c--', label='Werner et al. (2023)')

    # 将正面的控制点及误差画出来--注意，此时也需要拟合，并非Neukum的CF
    ax.errorbar(tdata_all, cdata_all, xerr=variance_Age, yerr=variance_N1, fmt='o', c='b',
                markersize=2, label='data in Neukum (1983)')
    ax.errorbar(tdata_Hie[:-2], cdata_Hie[:-2], xerr=var_Hie_t[:-2], yerr=var_Hie_c[:-2], fmt='o', c='r',
                markersize=2, label='Nearside data in this research')
    plt.legend(loc='best', fontsize=fontsize)
    ax.set_xlabel('Age (Ga)', fontsize=fontsize)
    ax.set_ylabel('Cumulative crater frequency (km$\t{^{-2}}$)', fontsize=fontsize)
    plt.xticks(fontsize=fontsize)
    plt.yticks(fontsize=fontsize)

    FigS4 = os.path.join(result_dir, 'FigS4_Nearside_compare.png')

    plt.savefig(FigS4, bbox_inches='tight', dpi=300)
    plt.close(fig)

    # （2）整个月球拟合结果和正面拟合结果进行对比
    fig, ax = plt.subplots(1, 1, figsize=(8, 8))
    ax.set_xlim(4.5, 0.001)
    ax.set_ylim(1.0e-5, 1)
    ax.set_yscale('log')
    xi = np.linspace(0, np.max(tdata_all), 100)
    fi = Numf(plsq_x1['x'], xi)
    # fi_nearside = Numf(plsq_x0['x'], xi)
    fi_Neukum = Numf(x_N, xi)
    x_N_Cui = [1.94e-14, 7.196, 7.652e-4]
    fi_Cui = Numf(x_N_Cui, xi)

    ax.plot(xi, fi, 'r-', label='fitted with all samples')
    # ax.plot(xi, fi_nearside, 'b--', label='fitted with lunar nearside samples')
    ax.plot(xi, fi_Neukum, 'g--', label='Neukum (1983)')
    ax.plot(xi, fi_Cui, 'm--', label='Cui et al. (2024)')


    # 将控制点及误差画出来--注意，此时也需要拟合，并非Neukum的CF
    ax.errorbar(tdata_all, cdata_all, xerr=variance_Age, yerr=variance_N1, fmt='o', c='b',
                markersize=2, label='data in Neukum (1983)')
    ax.errorbar(tdata_Hie, cdata_Hie, xerr=var_Hie_t, yerr=var_Hie_c, fmt='o', c='r',
                markersize=2, label='data in this research')
    plt.legend(loc='best', fontsize=fontsize)
    ax.set_xlabel('Age (Ga)', fontsize=fontsize)
    ax.set_ylabel('Cumulative crater frequency (km$\t{^{-2}}$)', fontsize=fontsize)
    plt.xticks(fontsize=fontsize)
    plt.yticks(fontsize=fontsize)

    FigS5 = os.path.join(result_dir, 'FigS5_Moon_compare.png')

    plt.savefig(FigS5, bbox_inches='tight', dpi=300)
    plt.close(fig)

    # 为了避免争议，这里将SPA的年龄改为4.33 Ga后重新拟合并加以对比分析
    # （1）首先和正文中采用4.25 Ga的年龄结果进行对比分析
    plsq_SPA = least_squares(ResNumf, x_N, args=(cdata_Hie, tdata_SPA), ftol=1e-15)
    fig, ax = plt.subplots(1, 2, figsize=(16, 8))
    ax[0].set_xlim(4.5, 0.001)
    ax[0].set_ylim(1.0e-5, 1)
    ax[0].set_yscale('log')

    xi = np.linspace(0, np.max(tdata_all), 100)
    fi = Numf(plsq_x1['x'], xi)
    fi_SPA = Numf(plsq_SPA['x'], xi)
    ax[0].plot(xi, fi, 'r-', label='fitted with Su et al. (2025)')
    ax[0].plot(xi, fi_SPA, 'b-', label='fitted with Joy et al. (2024)')
    ax[0].errorbar(tdata_Hie, cdata_Hie, xerr=var_Hie_t, yerr=var_Hie_c, fmt='o', c='k',
                   markersize=3, label='Lunar samples')
    ax[0].errorbar(tdata_SPA[-1:], cdata_Hie[-1:], xerr=var_SPA_t[-1:], yerr=var_Hie_c[-1:], fmt='o', c='r',
                   markersize=3, label='Lunar meteorite')

    ax[0].set_ylabel('N$_{1}$ (km$\t{^{-2}}$)', fontsize=fontsize)
    ax[0].set_xlabel('Age (Ga)', fontsize=fontsize)
    # ax.scatter(tdata_all, cdata_all, marker='+', color='blue', label='data sets with all samples')
    ax[0].legend(loc='best', fontsize=fontsize)
    ax[0].tick_params(axis='x', labelsize=fontsize)
    ax[0].tick_params(axis='y', labelsize=fontsize)
    ax[0].text(4, 3e-5, 'a', fontsize=fontsize)

    ax[1].set_xlim(4.5, 0.001)

    N1 = np.power(10, np.linspace(-5, 0, 500))
    # second search the age from the N1

    Age_SPA = np.zeros(len(N1))
    Age_New = np.zeros(len(N1))
    Age_Diff = np.zeros(len(N1))
    for i in range(len(N1)):
        Age_SPA[i] = Bisection(plsq_SPA['x'], N1[i])
        Age_New[i] = Bisection(plsq_x1['x'], N1[i])
        Age_Diff[i] = Age_New[i] - Age_SPA[i]

    # plot the age difference with respect to Neukum (1983)
    ax[1].plot(Age_New, Age_Diff, c='b')
    ax[1].axhline(y=0, color='k', linestyle='--')
    ax[1].set_xlabel('Age (Ga)', fontsize=fontsize)
    ax[1].set_ylabel('Age Difference (Ga)', fontsize=fontsize)
    ax[1].text(4, -0.085, 'b', fontsize=fontsize)
    # plt.legend(loc='best', fontsize=14)
    plt.xticks(fontsize=fontsize)
    plt.yticks(fontsize=fontsize)
    FigS6 = os.path.join(result_dir, 'FigS6_SPA_and_Difference.png')
    plt.savefig(FigS6, bbox_inches='tight', dpi=300)
    plt.close(fig)

    # （2）下面用新的SPA年龄分析LHB
    fig, ax = plt.subplots(1, 1, figsize=(6.5, 8))
    ax.set_xlim(4.5, 3.5)
    ax.set_ylim(1.0e-6, 1e-2)
    ax.set_yscale('log')
    # first to derive dN20/dt with the new CF

    # obtain the N20
    xi_N20 = np.linspace(3.5, 4.5, 1000)
    N20_New = factor * Numf(plsq_SPA['x'], xi_N20)
    print(plsq_SPA['x'])
    ax.plot(xi_N20, N20_New, c='r', label='Joy et al. (2024)')
    # plot the result from Morbidelli et al. (2012)
    dN20 = N20_Morbidelli(xi_N20)
    init = Numf(np.array([2.7e-16 / 6.93, 6.93, 5.9e-7]), 3.5)
    N20_Mor = cumulative_trapezoid(dN20, xi_N20)
    N20_Mor += init

    ax.errorbar(tdata_SPA[:-2], factor * cdata_Hie[:-2], xerr=var_SPA_t[:-2], yerr=factor * var_Hie_c[:-2], fmt='o',
                c='k', markersize=3, label='Apollo Samples')
    ax.errorbar(tdata_Hie[-2:], factor * cdata_Hie[-2:], xerr=var_SPA_t[-2:], yerr=factor * var_Hie_c[-2:],
                fmt='o', c='r', markersize=3, label='SPA meteorite')
    ax.plot(xi_N20[:-1], N20_Mor, c='b', label='Morbidelli')

    # below to normalize the Morbidelli to the new curve
    idx_a = np.searchsorted(xi_N20, 4.1, side='left')
    # to obtain the average factor between new CF and Morbidelli
    count = 0
    scale = 0.0
    for i in range(idx_a):
        scale += N20_New[i] / N20_Mor[i]
        count += 1
    scale = scale / count
    ax.plot(xi_N20[:-1], N20_Mor * scale, linestyle='--', color='blue', label='Scaled_Morbidelli')

    # init_LHB = Numf(x_N, 3.5) * factor
    dN20_LHB = N20_LHB(xi_N20)
    N20_Greg = cumulative_trapezoid(dN20_LHB, xi_N20)
    N20_Greg += init_LHB

    ax.plot(xi_N20[:-1], N20_Greg, linestyle='--', color='c', label='LHB')


    plt.legend(loc='best', fontsize=fontsize)
    ax.set_xlabel('Age (Ga)', fontsize=fontsize)
    ax.set_ylabel('Cumulative crater frequency (km$\t{^{-2}}$)', fontsize=fontsize)
    plt.xticks(fontsize=fontsize)
    plt.yticks(fontsize=fontsize)

    FigS7 = os.path.join(result_dir, 'FigS7_N20__SPA_compare.png')

    plt.savefig(FigS7, bbox_inches='tight', dpi=300)
    plt.close(fig)

    # 计算各个盆地的年龄
    
